# Supplementary material for: Micro RNA Transcriptome Profile in Canine Oral Melanoma
Source: Int J Mol Sci. 2019 Sep 28;20(19):4832. doi: 10.3390/ijms20194832 (PMC6801976; doi:10.3390/ijms20194832)
Supplement: Supplementary file 1 [file ijms-20-04832-s001.zip]

Archive with 7 entries (7 files):
- Supplementary figures/Figure S1-3.pdf
- Supplementary tables/Table S1a-b.docx
- Supplementary tables/Table S2.docx
- Supplementary tables/Table S3.xlsx
- Supplementary tables/Table S4.docx
- Supplementary tables/Table S5..xlsx
- Supplementary tables/Table S6.xlsx
